# Supplementary material for: Study of Hypoglycemic Activity of Novel 9-N-alkyltetrahydroberberine Derivatives
Source: Int J Mol Sci. 2022 Nov 16;23(22):14186. doi: 10.3390/ijms232214186 (PMC9698964; doi:10.3390/ijms232214186)
Supplement: Supplementary file 1 [file ijms-23-14186-s001.zip]

Archive with 1 entries (1 files):
- ijms-2020824-supplementary.pdf
